# Supplementary material for: microRNAs and the evolution of complex multicellularity: identification of a large, diverse complement of microRNAs in the brown alga Ectocarpus
Source: Nucleic Acids Res. 2015 Jun 22;43(13):6384–98. doi: 10.1093/nar/gkv578 (PMC4513859; doi:10.1093/nar/gkv578)
Supplement: SUPPLEMENTARY DATA [file supp_gkv578_Supplementary_tables_11jun15.xlsx]

## Sheet: Table S1
Table S1. Small RNA sequence data used in this study.
Sample code	Sample description	N° sRNA reads generated	N° sRNA reads after filtering	N° sRNA reads mapped to genome	Reference
GBP-1	Male gametophyte	3,911417	2,211,590	1,111,527	Cock et al. 2010. Nature, 465, 617-621.
GBP-2	Partheno-sporophyte	3,203,265	1,708,715	749,869	Cock et al. 2010. Nature, 465, 617-621.
GPO-5	Male gametophyte	24,170,267	20,453,517	11,737,274	This study
GPO-6	Male gametophyte	22,248,473	18,401,850	10,771,701	This study
GPO-7	Female gametophyte	13,533,744	11,522,769	5,947,321	This study
GPO-8	Female gametophyte	18,007,097	13,471,394	7,447,267	This study

## Sheet: Table S2
Table S2. Ectocarpus miRNA loci. Genome localisation, structural information and expression data for the 64 good quality candidate miRNA loci. The four quality criteria (Crit. 1 to Crit. 4) that were applied to select valid miRNA loci listed are described in the main text. 3p, 3 prime; 5p, 5 prime; LG, linkage group; sctg, supercontig; S, sense; AS, antisense. *sctg_3323 was not included in the g…
miRBase name	Orcae Locus_ID	miRNA sequence	miRNA* sequence	pre-miR	Location of hairpin in genome	pre-miRNA orientation	Location of miRNA in genome	Location of miRNA* in genome	Linkage group	Location of miRNA on LG	miRNA reads - all 6 samples	miRNA* reads - all 6 samples	miRNA reads per million (RPM) - all 6 samples	miRNA* reads per million (RPM) - all 6 samples	miRNA is 5p or 3p product	miRNA located in a gene	Host gene or location	Host gene coordinates	Location within host gene	Host gene same orientation as miRNA? orientation	miRNA nearby on the geome?	Distance to nearby miRNA (bp)	Percent identity between clustered pair	Precursor length (nt)	Precursor free energy (Kcal/mol)	Crit. 1): at least 15 nt paired miRNA:miRNA*	Crit. 2): miRNA & miRNA* expressed	Crit. 3): 2 nt extension of 3p product	Crit. 4): 5' homogeneity (at least 70%)
esi-MIR3453	Esi0166_0074	UUCUCCUCGAUCGCCCGCCUG	GGCGGACGAUUGAGGAGAAGU	ACGAACAGCUUCUCCUCGAUCGCCCGCCUGCACAAGUAUAUAUACAAGCCUAUCGUACCAUAUACUUGUGCAGGCGGACGAUUGAGGAGAAGUUGUCCGU	sctg_166-350225-350126	AS	sctg_166-350216-350196	sctg_166-350153-350133	not on map	n/a	1449	164	38.3689	4.34265	5p	yes	Esi0166_0065; conserved hypothetical protein	346738..348142;348143..348285,349073..349169,351111..351248,351835..351946,352627..352695,353168..353317,353814..353910,355008..355115,356885..356973,357370..357495,357825..357956,358253..358404,358982..359026;	Intron 11	Yes	no			100	-67.4	Yes	Yes	Yes	Yes
esi-MIR3457	Esi0186_0063	UAGCUUGUCCUGGGAUUCCGU	UGAAUGCCAGGACAAGCUAAA	CGGUGUUGCUGAAUGCCAGGACAAGCUAAACGAAUAAACUUCGAGUUUGGCAUUCGCGCACUGCUUGGCGUUGAGGUCAAACCGUGCGCGAAUGUCAAACUCGAAGUGUAUUCGCUUAGCUUGUCCUGGGAUUCCGUAGCAUCU	sctg_186-89960-90103	S	sctg_186-88552-88572	sctg_186-89969-89989	LG16	7797425	281301	4983	7448.73	131.948	3p	yes	Esi0186_0017; hypothetical protein	;86306..86503,91441..91730,92369..92512,92916..92979,93400..93498,93957..94111,94838..94952,95286..95401,96141..96267,96692..96831,97105..97258,97704..97799,98276..98409,98829..98992,99446..99456;99457..100733	Intron 1	Yes	esi-MIR11351	58218	24	144	-100.3	Yes	Yes	Yes	Yes
esi-MIR3458	Esi0020_0203	UGCGUCCAAAAGAUCGUCCUU	GGACUUUCUGUUGGACGCAUA	UUGGAAGGACUUUCUGUUGGACGCAUAUUGGGCACUGCUUCAACUUGCUGCGCAUUAUAGCAGUACCCAAUGUGCGUCCAAAAGAUCGUCCUUCCAC	sctg_20-473100-473004	AS	sctg_20-473028-473008	sctg_20-473094-473074	LG13	655376	1675	105	44.3533	2.78036	3p	yes	Esi0020_0083; similar to centromere /kinetochore protein zw10	459063..459703;459704..459764,460355..460452,461059..461136,461541..461702,462713..463046,463346..463542,463913..463978,464525..464593,464955..465047,465305..465355,466302..466380,466749..466891,467305..467445,468488..468685,469204..469380,470498..470625,471223..471412,471815..471973,474263..474433;	Intron 1	Yes	no			97	-59.7	Yes	Yes	Yes	Yes
esi-MIR3460	Esi3323_0001*	UCACGAGCUGCAGGUUCCCUU	GGGAAUCUGCAGCUUGUGAGG	ACUUACGAUGUAAGGGAAUCUGCAGCUUGUGAGGUGCUGCAGAAAACCCCCCAGGCGCUGGGUUUUUCUUCUGCCGCACCUCACGAGCUGCAGGUUCCCUUACAUCGCAAG	sctg_3323-489-599	S	sctg_3323-569-589	sctg_3323-502-522	not on map	n/a	8380	31	221.899	0.820867	3p	no	No genes on scaffold		Intergenic	n/a	no			111	-81.3	Yes	Yes	Yes	Yes
esi-MIR3466	Esi0006_0261	UUCCGGAGGACUACCAUCACA	UGAUGGUCGUCCUCCGAAAGG	AUCUGUCUCUUCCGGAGGACUACCAUCACACUAGCGUUUUUGUACCACGUGUUGACCAUGCAGGGCAUCAGUGUUGGCGCCGUUUCUGUUCAACACGUGGUAAGAAAAAGCUUUUGUGAUGGUCGUCCUCCGAAAGGGCCAGGA	sctg_6-848101-848244	S	sctg_6-848110-848130	sctg_6-848217-848237	LG04_05	848101	1124	173	29.763	4.58097	5p	yes	Esi0006_0260; hypothetical protein	844171..844176, 844399..844487, 848930..849090	Intron 2	Yes	no			144	-78.7	Yes	Yes	Yes	Yes
esi-MIR3468	Esi0081_0121	UUCUUUUCCAGGUUGGCUGCG	CAGCGAAAAUGGACGAGAAGA	CAAGAAGCGCAGCGAAAAUGGACGAGAAGAAGAAAACAGCGGAGGCUGCAACAGAGACAUGUAUAUGAAAAUUCUGGUUACCCAUGCCUGCGUUGCAGCCUCCACUGAUUUCUUCUUCUUUUCCAGGUUGGCUGCGUUUUUUU	sctg_81-510350-510208	AS	sctg_81-510235-510213	sctg_81-510341-510321	LG26	2779151	718	24	19.0123	0.63551	3p	yes	Esi0081_0089; conserved hypothetical protein	499238..499251;499252..499342,499664..499695,505623..505754,506106..506224,506763..506943,507295..507420,508123..508298,509050..509110,511560..511621,511836..511932;511933..511966	Intron 2	Yes	no			143	-77.5	Yes	Yes	Yes	Yes
esi-MIR11345	Esi0113_0089	UUGCGGUUUGACUACAGAGGG	GUCUGUAGUGAGGUUCCAAGC	UAGGUGCUACGCUCCGUCUGUAGUGAGGUUCCAAGCUUUUUGUCCGCAUGCCCGUCACCCUGUGCAGACGUACAAACAGCUUGCGGUUUGACUACAGAGGGAGCAGAACCUACCUAGACCU	sctg_113-391619-391499	AS	sctg_113-391539-391519	sctg_113-391604-391584	LG23	3876804	1021	4	27.0356	0.105918	3p	yes	Esi0113_0066; hypothetical protein	390786..391768;391769..391984;391985..392025,392425..392447	3'UTR	Yes	no			121	-49.5	Yes	Yes	Yes	Yes
esi-MIR11346	Esi0122_0110	CCGGUCUUGUGUGGUUGUUCA	AACAAGCACACAAGUCCGGUU	UAGAGCGGAAGCAAAUAACCGGUCUUGUGUGGUUGUUCAAGCUUGACUGCGUGGGAAGUCUGACUGCCCAAGCAGCCAAGUUUGAACAAGCACACAAGUCCGGUUAUCACUCGCACUCUUUU	sctg_122-115134-115255	S	sctg_122-115152-115172	sctg_122-115218-115238	LG01_20	5460469	10	4	0.264796	0.105918	5p	yes	Esi0122_0027;expressed unknown protein	;113416..113635,115993..116288,117070..117136,118873..119006,119980..120311,121088..121205,121890..122570;122571..122849	Intron 1	Yes	no			122	-67.8	Yes	Yes	Yes	Yes
esi-MIR11347	Esi0126_0092	UCGCCGAUGUCCGUCGAAGAG	CCGUGGUGAACAUCGACGAUA	CCUGAAAGGUUAUCGCCGAUGUCCGUCGAAGAGGAUGGCACUUGAGCCACGUCAGGCGAAAUGGCCUGCAUGUUCGGUUUCUGCAGACCGUUUUGCGUGACGUGGCUCACGGGUCAUCCUCCGUGGUGAACAUCGACGAUAACCUUUCAGACCUUACUGU	sctg_126-156409-156568	S	sctg_126-156421-156441	sctg_126-156529-156549	LG06	1647166	382	3	10.1152	0.0794387	5p	yes	Esi0126_0030; conserved unknown protein	;149439..149531,149870..150028,150646..150821,151131..151273,151957..152396,155073..155388,157858..157965,158545..158777,159220..159605,159836..159932,159996..160208,160360..160743;	Intron 6	Yes	no			160	-96.3	Yes	Yes	Yes	Yes
esi-MIR11348	Esi0138_0095	UGCCGUCGACGUGAGAUGCGA	AGAUCUCACGUCAACGGCACG	GAAACUCCCCUCAGAUCUCACGUCAACGGCACGCCGGUGAUCAACCUUGUCCCAGCUACAAGGUUGAUCACCGGCGUGCCGUCGACGUGAGAUGCGAGGGGAGGCUCUGACG	sctg_138-182461-182572	S	sctg_138-182537-182557	sctg_138-182473-182493	LG04_05	4292893	3276	2	86.7471	0.0529591	3p	yes	Esi0138_0042; carboxy-terminal peptidase	;178740..178822,180474..181350,186108..186197,186406..186523,187320..187543,188394..188688,189584..189786,190163..190299,190881..191004,193596..193685,194494..194619,195197..195390,196175..196298,197007..197207;197208..197617	Intron 2	Yes	no			112	-89.6	Yes	Yes	Yes	Yes
esi-MIR11349	Esi0146_0082	UGGAGGAAGGAGUAGGGUUGA	UGCUCUACUUUUUAUCUCCUAA	CCCUCUGCUCUACUUUUUAUCUCCUAAUAUACACGAAGUCCUGUGUCAGCCUUUUCUGUGCGGCUCUGACAAAUUGCUGUCCGCCUCAUCGUGUGGCGUACAGCUUGUUGUCAGAAGCGCAAAGAAAAAAAUGACCCCAGGCCCUUGUAUAUAUUUGGAGGAAGGAGUAGGGUUGAGAUGGA	sctg_146-283377-283196	AS	sctg_146-283222-283202	sctg_146-283372-283351	not on map	n/a	32	11	0.847346	0.291275	3p	yes	Esi0146_0050; Ribophorin I (Oligosaccharyltransferase. alpha subunit)	277664..278302;278303..278455,279016..279183,280289..280381,282792..282942,284007..284128,284666..284761,285402..285518,285818..285970,286929..287153,289171..289305;289306..289419	Intron 6	Yes	no			182	-84.6	Yes	Yes	Yes	Yes
esi-MIR11350	Esi0153_0077	UUCGAGAUCGGACAGCUUCAG	GAAGCUGUCGGAUCUCAAUG	GAACUGGAAUAUUUUCGAGAUCGGACAGCUUCAGUGAGCGGCAUUCGCUCCAUGAAGCUCAGGGAGCGACAUUUCCUUUCUGAAGCUGUCGGAUCUCAAUGAUAUCCCCGCCUCUCUCUG	sctg_153-108741-108622	AS	sctg_153-108728-108708	sctg_153-108660-108641	LG03	7015926	180	1	4.76632	0.0264796	5p	yes	Esi0153_0013; midasin-like protein	;67430..67632,68619..68787,69121..69265,70244..70371,71330..71865,72793..72901,73219..73404,73769..73890,74152..74231,74860..75026,76141..76206,76604..76822,77057..77233,78031..78174,78833..79039,79827..79902,80514..80668,81490..81587,81844..81991,82360..82482,83055..84347,85142..85480,85803..86384,86542..86773,86937..87019,87344..87561,89636..89942,90163..90402,90534..91355,92253..92432,93017..9…	Intron 21	Yes	no			120	-52.8	Yes	Yes	Yes	Yes for miRNA
esi-MIR11351	Esi0186_0064	UCAUGAGGUGGUGAAGGGCCG	GCCCUUCACCCCCUCAUGAAC	ACUGCCACGGCCCUUCACCCCCUCAUGAACCGGGCCGUGUCGCGCUGCGGGAAAGCAUAGCGACACGGUCCGGUUCAUGAGGUGGUGAAGGGCCGUUGCAGUCAUGACCAUCC	sctg_186-31630-31742	S	sctg_186-31704-31724	sctg_186-31639-31659	LG16	7739095	2410	4	63.8158	0.105918	3p	yes	Esi0186_0008; Zn-dependent peptidase	;21597..21606,22378..22799,26351..26506,26738..26879,27210..27421,28340..28494,29067..29187,32695..32841,33928..33954;33955..33981	Intron 7	Yes	esi-MIR3457	58218	24	113	-91.9	Yes	Yes	Yes	Yes
esi-MIR11352	Esi0254_0047	UCUAGAAGUUCCUUGGCGACU	ACGCCGACGGACUGCUUGAGG	GCAUCCGCAUCUAGAAGUUCCUUGGCGACUUCUUUGAUCGGACAUGUUUCUGCGUCCCGUUCAGCUGGUUCAUUAGCCAGCUGAACGGGAAACAGCAAUGUCAUCGAUAGAAGAAGACGCCGACGGACUGCUUGAGGCGGAUGCGACCGCAGC	sctg_254-240158-240006	AS	sctg_254-240149-240129	sctg_254-240042-240022	not on map	n/a	2834	200	75.0431	5.29591	5p	yes	Esi0254_0046; conserved unknown protein	;217736..217915,218136..218348,218732..219373,219722..219948,220882..220956,221511..222228,222688..222969,223495..224250,224737..224982,225817..225940,226933..227066,227722..228349,229552..229724,230442..230486,231108..231217,231704..231761,232352..232525,233440..233553,236758..237207,237759..238097,238604..238675,241523..241699,242604..243053,243954..245591;	Intron 3	Yes	no			153	-85.4	Yes	Yes	Yes	Yes
esi-MIR11353	Esi0030_0205	UUGCUGGGUGACGGGUGCGCA	CAUUCUCGUCACCCACCAACG	CGGACGCAUUCAUUCUCGUCACCCACCAACGACCAUGUUUUCAUGGCGUAUGCUCGUGGCGACGAUGAUACGGGUACCACCGUCUUCACCAGCAUAGGCCAUUAGGACCGGCUCGUUGCUGGGUGACGGGUGCGCAUGCCUCGUACUUGCCCCGGUACUCC	sctg_30-656053-656213	S	sctg_30-656168-656188	sctg_30-656063-656083	LG19	2726614	196	34	5.19	0.900305	3p	no	Between Esi0030_0139 and Esi0030_0140		Intergenic (or possibly 3'UTR of Esi0030_0140)	n/a	no			161	-72.1	Yes	Yes	Yes	Yes
esi-MIR11354	Esi0003_0369	UGGGACAUCGAAGGUACUUUC	UAGUCUCUCCGAUGUCCCAGC	GUUGUACAGUAGUCUCUCCGAUGUCCCAGCUUCCCGCCCAUCGACCACUGAACAGUUGUCGAUGGGCGGGAAGCUGGGACAUCGAAGGUACUUUCUCGUCGGUGGUGUGGU	sctg_3-1085998-1085888	AS	sctg_3-1085924-1085904	sctg_3-1085989-1085969	LG02	1965635	110	30	2.91275	0.794387	3p	yes	Esi0003_0205; conserved unknown protein	;1084393..1084518,1084946..1085047,1085430..1085586,1087544..1087644;	Intron 1	Yes	no			111	-67.6	Yes	Yes	Yes	Yes
esi-MIR11355	Esi0433_0018	UCCAACGGUCGGGACCACGCC	CGUGGUCCCGAACAUUGGACA	ACACCCCCUGCAGCGUGGUCCCGAACAUUGGACAACAGUUGGUCUAUUAGGCGUAGAACGAUGUCUUUAGACUUAACUUUUGUCCAACGGUCGGGACCACGCCACAGGGGUGUUGAAUGGGGAAUGU	sctg_433-81014-81140	S	sctg_433-81096-81116	sctg_433-81027-81047	LG17_18	8075396	525	2	13.9018	0.0529591	3p	yes	Esi0433_0011; conserved unknown protein	;68771..68904,71999..72070,73169..73851,73937..74469,75012..75169,75871..76150,78080..78208,78625..78714,80203..80384,81585..81708,82694..82804,83645..83754,85054..85261;	Intron 9	Yes	no			127	-68.4	Yes	Yes	Yes	Yes
esi-MIR11356	Esi0526_0009	UAGAGUUGGUUCAGGGUCGCC	CGGUCCUGGGCCAACUGAACA	GAAGCCCGACAUGGCGUAGAGUUGGUUCAGGGUCGCCGCAUUCCCCCGCGCACACCAUCCCGCGUCAACGACUGCGUCGUGGAGAUGCAUUGGUUGAUGCGGGAUGGGGUGCGGGGGAAUGCGGCGGUCCUGGGCCAACUGAACACCGUGUCGGGCUUCCGCGUGCG	sctg_526-55353-55519	S	sctg_526-55369-55389	sctg_526-55477-55497	not on map	n/a	1938	4	51.3174	0.105918	5p	yes	Esi0526_0007; Ankyrin	;50947..51053,51737..52202,52880..52983,53407..53539,54307..54411,55792..55913,56757..56865;	Intron 5	Yes	no			167	-138.5	Yes	Yes	Yes	Yes
esi-MIR11357	Esi0066_0137	UCAUCUCGUUCUUCCUCGGCG	CCGAGGAAGAAGGCGAUGAAC	CAUUUCGGGUGGGUUUUGUUCAUCUCGUUCUUCCUCGGCGAUGCCACCUUCCCAGCUGCUGUCAACAACGCCGGUCGUGAUCUUGCGCCUGGCGUUGUUGACUGCAGCUGGGAAGGAGUCAUCGCCGAGGAAGAAGGCGAUGAACAAAACCCACUCGAAAUGGG	sctg_66-665027-665190	S	sctg_66-665046-665066	sctg_66-665151-665171	not on map	n/a	193	11	5.11056	0.291275	5p	no	Between Esi0066_0121 and Esi0066_0122		Intergenic	n/a	no			164	-134.7	Yes	Yes	Yes	Yes
esi-MIR11358	Esi0007_0271	UGCCAUCAGAACCAACAGAAUC	UCCUGUUCGGACGAUGGCAGG	AUUUGUCUCCAACCUCCCCGAGAUGGUGAUCCUGUUCGGACGAUGGCAGGCCUCAGCCACCUGUGGUAUACCCACCUGUCACAUGUGGCUGAGGUCUGCCAUCAGAACCAACAGAAUCAGCGCCCCGGUGAGGGUGGGGACAAGA	sctg_7-17568-17424	AS	sctg_7-17472-17451	sctg_7-17539-17519	LG06	1991996	83	39	2.1978	1.0327	3p	yes	Esi0007_0003; ArfGAP	;15849..15890,17110..17203,18466..18544,19090..19453,19898..20034,20268..20355,20858..21061,21506..21640,22143..22253,22898..22993,23679..23876,24245..24352,24654..24800,25094..25201,25665..25832,26652..26820,27365..27402;	Intron 15	Yes	no			145	-85.5	Yes	Yes	Yes	Yes
esi-MIR11359	Esi1101_0003	UGGGCUUGGAGCGAACGAAGC	CUCGUUCACUCCAAGCGCACA	ACGCCUCGUUCACUCCAAGCGCACAGGAACCAUGAUCGUCUCUGCGCAGAGAUGAUGAUCGUUGUUGUGGGCUUGGAGCGAACGAAGCGUGACGUUUGGA	sctg_1101-4865-4964	S	sctg_1101-4932-4952	sctg_1101-4869-4889	not on map	n/a	5245	42	138.885	1.11214	3p	yes	Esi1101_0002; conserved unknown protein	;742..975,1967..2077,3405..3524,4043..4157,4752..4834;	3'UTR	Yes	no			100	-57.7	Yes	Yes	Yes	Yes
esi-MIR11360	Esi0136_0090	UUAAUCGAGCAGACGUUGUGCU	CUCGCGUCUGCGCGGUGAAUG	ACUAGCUCGCGUCUGCGCGGUGAAUGCCGAAGAAGGGAUUAGAAUCAAGUCCAACUCCUUCGUCGGCAUUAAUCGAGCAGACGUUGUGCUAGUGGAGAUGGA	sctg_136-354388-354287	AS	sctg_136-354320-354299	sctg_136-354383-354363	LG16	7609357	2093	1	55.4217	0.0264796	3p	yes	Esi0136_0063; conserved unknown protein	351918..352294;352295..352319,352714..352815,353513..353629,354491..354543,355278..355355,355809..355895;355896..355922	Intron 3	Yes	no			102	-49.4	Yes	Yes	No, 3 nt	Yes, for miRNA
esi-MIR11361	Esi0138_0096	UUGACGAGGAGGAUGUCAGCU	CGGACCUCUUCCUCGUCAAGA	GCCCGCGUUGCUUCUUGACGAGGAGGAUGUCAGCUUCUGCCGUUUUGCAGUUGUUUUGAAACUGAAAGACGGCAGGCGCGGACCUCUUCCUCGUCAAGAACAACG	sctg_138-405973-406077	S	sctg_138-405987-406007	sctg_138-406051-406071	LG04_05	4516405	2943	236	77.9294	6.24918	5p	no	Between Esi0138_0072 and Esi0138_0074		Intergenic	n/a	no			105	-63.4	Yes	Yes	Yes	Yes
esi-MIR11362	Esi0015_0221	UCGUGGUGCAUAUCGAGCUUC	AGCUUGAGAUGCCCCAUGAGC	AAGAAGCUUGAGAUGCCCCAUGAGCUACGGAUGGCGGUGGUGCGUGACGCACCUCGGCCACCCGCAGUUCGUGGUGCAUAUCGAGCUUCUUGAGCUUG	sctg_15-81355-81258	AS	sctg_15-81287-81267	sctg_15-81351-81331	LG28_29	1313073	22	3	0.582551	0.0794387	3p	no	Between Esi0015_0018 and Esi0015_0023		Intergenic	n/a	no			98	-60.8	Yes	Yes	Yes	Yes
esi-MIR3455b	Esi0176_0075	UCAUCCUCAGGUUCCACCGGA	CGGUGGAACUUGAGGACGGUG	GGCCAUCAUCCUCAGGUUCCACCGGAGAUUGAACUCCAGCCAAGCCGAGAGCUUGCUCGAGUUUCAACCUCCGGUGGAACUUGAGGACGGUGGCCA	sctg_176-136879-136784	AS	sctg_176-136874-136854	sctg_176-136808-136788	LG17_18	6448779	37638	441	996.638	11.6775	5p	no	Between Esi0176_0024 and Esi0176_0027		Intergenic	n/a	no			96	-68.8	Yes	Yes	Yes	Yes
esi-MIR11363	Esi0188_0064	UAGCAAUGGUCUGCAUCGACA	UCGACGCAGACCACCGCUACGG	CCAGCUCCCCUAGCAAUGGUCUGCAUCGACAUGGCGAGUGAAACAAAGGUCACGCCCUUUGUUUCACACACCAUGUCGACGCAGACCACCGCUACGGGGGG	sctg_188-294866-294966	S	sctg_188-294876-294896	sctg_188-294941-294962	LG10	853712	319	31	8.44698	0.820867	5p	no	Between Esi0188_0052 and Esi0188_0054		Intergenic	n/a	no			101	-66	Yes	Yes	No, 3 nt	Yes
esi-MIR11364	Esi0211_0056	UGGGCUGGCCGAGAGAUCCCG	GGUUUCGUCAGCCAACCCAGG	AUGUCCUGGGCUGGCCGAGAGAUCCCGGCGACCGCAUCUCGGGAAUGCCUUCCCUAGAUGCGAGCGGCGGGUUUCGUCAGCCAACCCAGGACAGGCC	sctg_211-90277-90181	AS	sctg_211-90271-90251	sctg_211-90208-90188	LG06	279840	42	3	1.11214	0.0794387	5p	yes	Esi0211_0017; Probable membrane-associated 30 kDa protein. chloroplast precursor	84091..85172;85173..85280,85687..85794,86832..86981,87687..87794,88265..88408,88887..88952,91448..91606,92157..92391,94721..94767,94834..94863;	Intron 4	Yes	no			97	-62.7	Yes	Yes	Yes	Yes
esi-MIR11365	Esi0221_0054	UGGUCGACACCGUCUCCUAUC	UGGGAGACGGUGUCGACCAUU	GGAUGGGAGACGGUGUCGACCAUUGUUUUGCGGUAGAUGUACCGUGGAGUGCAUUCGCCACGAACCGAUGGUCGACACCGUCUCCUAUCCUGUGUG	sctg_221-165949-166044	S	sctg_221-166017-166037	sctg_221-165952-165972	LG24	3629791	95	2	2.51556	0.0529591	3p	yes	Esi0221_0024; conserved unknown protein	161889..161929;161930..162064,163346..163468,164060..164197,164667..164765,165466..165663,167353..167505,168476..168572,169249..169376,170304..170502,171852..171991,172436..172546;172547..173479	Intron 5	Yes	no			96	-66.2	Yes	Yes	Yes	Yes
esi-MIR11366	Esi0234_0054	UGAAUGUUCCGCCGACCUUCU	AAGGUCGGGGGCACCUUCAAC	CAAGAAGGUCGGGGGCACCUUCAACGAGAACAGGGAAAGGUAGCGUGUAGUACCUUUCCCUUUUUCUCGUUGAAUGUUCCGCCGACCUUCUGGUUUA	sctg_234-44746-44842	S	sctg_234-44816-44836	sctg_234-44750-44770	not on map	n/a	574	1	15.1993	0.0264796	3p	yes	Esi0234_0006; involved in chlorophyll breakdown	;36451..36501,37165..37314,37750..37817,38444..38536,38787..38855,39607..39812,40696..40791,40970..41076,42026..42121,43554..43648,45368..45491,46076..46219,46592..46697,47007..47126,47429..47502;47503..48629	Intron 10	Yes	no			97	-59.1	Yes	Yes	Yes	Yes for miRNA
esi-MIR11367	Esi0023_0203	UGGAUUCUCGGAGGAUUCGAAC	UCGAACCCUCCGAGGUUCAAGC	CGACCUGGCUCGAACCCUCCGAGGUUCAAGCGUUGGAGGCCACUCGCACGCACGCCCGAAUGGCCUCCAACGGUGGAUUCUCGGAGGAUUCGAACCAGGUC	sctg_23-408289-408189	AS	sctg_23-408216-408195	sctg_23-408280-408259	LG08	2971601	34	2	0.900305	0.0529591	3p	no	Between Esi0023_0067 and Esi0023_0068		Intergenic	n/a	no			101	-67.6	Yes	Yes	Yes	Yes
esi-MIR11368	Esi0287_0044	UGAACUAGGGGUCAUCGCAGA	UGUGCUGACCCCAAGUUCAAG	GUCCGUCUGUGCUGACCCCAAGUUCAAGGAUGUGCCCUUUUGGGCGGGACCGCUCAAAAGCGCACAUCCUUGAACUAGGGGUCAUCGCAGACGGACGGAUCA	sctg_287-5959-5858	AS	sctg_287-5889-5869	sctg_287-5952-5932	LG26	2901501	41962	83	1111.14	2.1978	3p	yes	Esi0287_0003; conserved unknown protein	;2475..2613,3078..3144,4039..4180,4737..4828,6856..7163,7742..8283,9562..9622,10166..10315,13533..13552;	Intron 5	Yes	no			102	-79.5	Yes	Yes	Yes	Yes
esi-MIR11369	Esi0002_0369	UGCCCAGCGUCCACGCCCCGC	GGGGCGUGGACGUUGGGCACC	GGCGGGGCGUGGACGUUGGGCACCCACUCCUUCGACAAACCGAUUCAAGCUUGUCGAACGGUUGGGUGCCCAGCGUCCACGCCCCGCCAUUGAAGGUGCUG	sctg_2-1281781-1281681	AS	sctg_2-1281715-1281695	sctg_2-1281778-1281758	LG02	5882916	150	112	3.97194	2.96571	3p	yes	Esi0002_0235; Cathepsin H	1273861..1274790;1274791..1274878,1275408..1275493,1276586..1276657,1277747..1277902,1278407..1278545,1279311..1279550,1280057..1280235,1280581..1280661,1282182..1282395,1283056..1283198,1283888..1283977,1285402..1285698,1287055..1287276;	Intron 5	Yes	no			101	-75.7	Yes	Yes	Yes	Yes
esi-MIR11370	Esi0002_0370	UCAGUCGCCAAGUUCAUGGG	CAUGUACUGAGGUGACUGACC	GUUGGGUCAGUCGCCAAGUUCAUGGGCAGGGUCGCUACCCCAACUCGAUCGCGGUGGGCGGCGACGCCUGCCCAUGUACUGAGGUGACUGACCCAA	sctg_2-1464478-1464383	AS	sctg_2-1464472-1464453	sctg_2-1464406-1464386	LG02	6065613	103	1	2.7274	0.0264796	5p	yes	Esi0002_0265; conserved unknown protein	1457422..1458076;1458077..1458259,1458999..1459192,1459562..1459692,1460217..1460347,1462421..1462708,1463253..1463322,1463968..1464057,1469126..1469361;1469362..1469377	Intron 1	Yes	no			96	-68	Yes	Yes	Yes	Yes, for miRNA
esi-MIR11371	Esi0302_0030	UAUAUCUUGGUCCGUAGUGUG	AGCUAUGGAACAAGAUAUAGA	CACAAGCUAUGGAACAAGAUAUAGACGUCAAGCGGGGGACGGCAGACUCCCGUUCCCCGCGCUUGAUGUCUAUAUCUUGGUCCGUAGUGUGUACGUAUGACG	sctg_302-17585-17484	AS	sctg_302-17515-17495	sctg_302-17581-17561	not on map	n/a	4542	8	120.27	0.211837	3p	yes	Esi0302_0001; conserved unknown protein	8920..9482;9483..9620,10115..10258,10599..10721,11985..12161,12736..12855,14100..14204,14786..14922,15992..16169,18637..18756;18757..18778	Intron 1	Yes	no			102	-61.4	Yes	Yes	Yes	Yes
esi-MIR11372	Esi0030_0206	UGGCUCUCCAACAACCCCGCC	CGUGGUUGUUGGAGAACCAAG	UUCUCCAGUUGGCUCUCCAACAACCCCGCCUCUGCCUCGCGUUCGCCAAUUUUGUGUCGAAAUCGAGGCAGAGGCGUGGUUGUUGGAGAACCAAGUGG	sctg_30-147516-147613	S	sctg_30-147525-147545	sctg_30-145677-145697	LG19	2218077	6884	24	182.285	0.63551	5p	no	Between Esi0030_0031 and Esi0030_0032		Intergenic	n/a	no			98	-66.1	Yes	Yes	Yes	Yes
esi-MIR11373	Esi0032_0179	UUUGUCCUGUUCUUCUCCGCCA	GCGGGAAAUUCCAGACAAAGA	CACUCUUUGUCCUGUUCUUCUCCGCCAGGAGAACCGCGUGGGGUUGAUUCAACCCCAAGCGGCGCUCCUGGCGGGAAAUUCCAGACAAAGAGUGG	sctg_32-559237-559331	S	sctg_32-559242-559263	sctg_32-559307-559327	LG04_05	2308358	204	5	5.40183	0.132398	5p	yes	Esi0032_0099; Atlastin, dynamin-related GTPase	;559174..559348,559989..560017,561106..561243,561879..561979,562409..562730,563530..563943,564634..564747,565116..565268,565508..565687,566385..566575,567567..567686,568811..568950,569850..569899;	Intron1	Yes	no			95	-65.1	Yes	Yes	Yes	Yes
esi-MIR11374	Esi0032_0180	AGGACAAGCAGACGAAGAAGG	UUUUUCGUCUUUCCCUGUUCUAC	UCCUUUUUCGUCUUUCCCUGUUCUACUCCUCUGUCGCCACAAAAUAAAUGUCUUGUAGUGACGAAGGGGUAGGACAAGCAGACGAAGAAGGAUGGAU	sctg_32-787611-787707	S	sctg_32-787681-787701	sctg_32-787614-787636	LG04_05	2536732	9	3	0.238316	0.0794387	3p	yes	Esi0032_0135; UDP-N-acetylglucosamine-peptide N-acetylglucosamyltransferase	;772660..772755,773431..773492,774301..774430,774992..775096,775420..775518,776230..776292,776599..776706,777209..777304,777974..778083,778605..778716,779182..779271,779842..779952,781441..781565,782095..782158,782725..782892,783488..783568,784860..784957,785574..785664,786297..786392,787060..787176,788306..788458,789149..789391,790019..790140,790703..790865,791949..792023,792528..792774,792892..…	Intron 20	Yes	no			97	-46.3	Yes	Yes	Yes	Yes
esi-MIR11375	Esi0333_0036	UCAGCAGACACAACGACGGAC	CCGUCGUUGUGUCAGCUGAUA	GGCAAGACCGUCGUUGUGUCAGCUGAUAACAUACACGCACAUCAAAAAGUAUGCAUGUGCAUGUAUGUUAUCAGCAGACACAACGACGGACUUGGCCGUGUAU	sctg_333-18224-18326	S	sctg_333-18294-18314	sctg_333-18231-18251	LG24	1141641	14626	1	387.29	0.0264796	3p	yes	Esi0333_0005; conserved unknown protein	;16543..16587,17572..17661,19038..19166,19786..19998,20666..20782,21671..21772,22321..22413,23002..23217,23602..23775,23959..24030,24542..24622,25294..25599,25974..26015;26016..26256	Intron 2	Yes	no			103	-63.4	Yes	Yes	Yes	Yes, for miRNA
esi-MIR11376	Esi0388_0023	UCGUGUCCUGCAGUUGCUUCC	CGGCAGUUGGAGGACACGUACG	GAUCGUCGUGUCCUGCAGUUGCUUCCCCGUAGUGGUUGGCGAAAGUAUUACUUCGUAAGCCAUGACGGGACGGCAGUUGGAGGACACGUACGAUCC	sctg_388-67761-67666	AS	sctg_388-67756-67736	sctg_388-67691-67670	LG13	2652882	34	6	0.900305	0.158877	5p	no	Between Esi0388_0008 and Esi0388_0009		Intergenic	n/a	no			96	-55.9	Yes	Yes	Yes	Yes
esi-MIR11377	Esi0003_0370	UCGUCCCGGGCGCUCUCUUCU	AAGAGAGCGCCCGCGACAACC	UGAGAAGAGAGCGCCCGCGACAACCUGUGGGCCUAUGACCUGCAAGCUUGCACGCCGCAGGGCAACAGGUCGUCCCGGGCGCUCUCUUCUGUGCAGAGAAU	sctg_3-518105-518205	S	sctg_3-518174-518194	sctg_3-518109-518129	LG02	1397742	8922	5	236.251	0.132398	3p	yes	Esi0003_0100; expressed unknown protein	515035..515164;515165..515254,516054..516120,518112..518134,519118..519237,519726..519792,520686..520774,521483..521569,522271..522369;522370..523349	Intron 3 (actually overlaps exon3 and Intron3 of the current model but there is probably no exon sequence here - poor read coverage and right next to a stretch of Ns. Not possible to reannotate the gene.)	Yes	no			101	-56.6	Yes	Yes	Yes	Yes
esi-MIR11378	Esi0411_0025	CUAUUUUUUGUCCUCCUUCGU	GGUAGAGGACAGAUCGUAAGG	GGUACGGUAGAGGACAGAUCGUAAGGUAGUUUUGUCCUCUCCUCACGUCGAGAAGGGGACUAAACGUACCCUAUUUUUUGUCCUCCUUCGUACAAGU	sctg_411-1987-2083	S	sctg_411-2057-2077	sctg_411-1992-2012	not on map	n/a	20	4	0.529591	0.105918	3p	no	Between scaffold end and Esi0411_0003		Intergenic	n/a	no			97	-45.8	Yes	Yes	Yes	Yes
esi-MIR11379	Esi0042_0158	UGCGUGAUUCGGGAUCUUUUCG	UGCGUGAUUCGGGAUCUUUUCG	AGUCGUGAAGAUCCCGAAUCAAACAUGGUGUUAACCUUCUCGAGAGCAGAUGACGAGAAAGUUAACACCAUGCGUGAUUCGGGAUCUUUUCGACUCGCUGCA	sctg_42-704953-704852	AS	sctg_42-704883-704862	sctg_42-704948-704927	not on map	n/a	4146	246	109.784	6.51398	3p	yes	Esi0042_0117; conserved unknown protein	;691181..691322,691833..691954,692518..692589,693636..693740,694177..694475,695660..695816,696921..697067,697836..697991,698557..698868,699810..699869,700524..700646,701329..701448,701648..701785,702574..702666,703236..703412,704213..704326,705331..705597,706005..706124,706646..706777,707344..707439,708770..708853,710620..710761,711912..712000,712948..713095,713832..713908,714704..714928,716920..…	Intron 11	Yes	no			102	-59.5	Yes	Yes	Yes	Yes
esi-MIR11380	Esi0456_0020	UUUUCGGUUGUACUCUCUAAUU	UAGGCAGUACAAGCGAAACGU	CCCCGACUUUUCGGUUGUACUCUCUAAUUAGUACGCCGACAUAGAGGCAUUCCUUUAUGUCGUAGAUGCUAAUAGGCAGUACAAGCGAAACGUCGCGGG	sctg_456-78609-78511	AS	sctg_456-78602-78581	sctg_456-78537-78517	not on map	n/a	268	93	7.09653	2.4626	5p	no	Between Esi0456_0016 and scaffold end		Intergenic	n/a	no			99	-50.2	Yes	Yes	Yes	Yes
esi-MIR11381	Esi0467_0016	UCGGCUCUGUUGGUAGGUGGG	UGAAUGCCAACAGAGCCGACC	CACCUGAAUGCCAACAGAGCCGACCGUAUCCAACCUGCAGUGGUCUUAACACUACAGGUUGGAUGCGGUCGGCUCUGUUGGUAGGUGGGUGUUUAAGGGA	sctg_467-26904-26805	AS	sctg_467-26836-26816	sctg_467-26900-26880	LG28_29	3280917	1195	10	31.6431	0.264796	3p	yes	Esi0467_0005; Target of rapamycin 1	5898..6243;6244..6300,6668..6761,7416..7610,8042..8121,8542..10626,11046..11153,11368..11520,12127..12261,12492..12653,13797..13925,14226..14357,14689..14802,16568..16633,18009..18111,18796..18884,19556..19672,20282..20368,20799..20934,21721..21803,22012..22149,23391..23514,24276..24424,24841..24966,28474..28630,29008..29142,30061..30192,30728..30924,32547..32717,34218..34301,35032..35139,36212..…	Intron 33	Yes	no			100	-74	Yes	Yes	Yes	Yes
esi-MIR11382	Esi0563_0012	UGCAGCCGGGCUCGGCGCACU	UGCGCCGACCCCAGCUGACCC	UGUGUGGUGCAGCCGGGCUCGGCGCACUCCUGCCUCUGUAGAUUGCCUCGAGAUGUCUACAGAGGCAGGAGUGCGCCGACCCCAGCUGACCCACACAC	sctg_563-28417-28320	AS	sctg_563-28410-28390	sctg_563-28346-28326	not on map	n/a	691	123	18.2974	3.25699	5p	yes	Esi0563_0005; expressed unknown protein	22503..23646;23647..23802,25203..25306,27078..27190,27581..27633;27634..27665,28845..28934	Intron 1	Yes	no			98	-78.6	Yes	Yes	Yes	Yes
esi-MIR11383	Esi0056_0140	UGCCGCCCCGCUAUCGUCGAC	CGACGUUAGCGAGGUCGCAGU	AGUCGACGUUAGCGAGGUCGCAGUCAACUUCUCUGACCGACCACGAUGUCUCGGUCAGGGAAGUCGAGUGCCGCCCCGCUAUCGUCGACGCGCCCA	sctg_56-249993-249898	AS	sctg_56-249925-249905	sctg_56-249990-249970	LG10	2797769	45	1	1.19158	0.0264796	3p	yes	Esi0056_0045;conserved unknown protein	;248141..248245,249187..249252,251932..252099,252605..252709,253386..253436,256830..256918,257289..257398,258664..258741,259426..259592,259995..260228;	Intron 8	Yes	no			96	-56.7	Yes	Yes	Yes	Yes, for miRNA
esi-MIR11384a	Esi0665_0006	UCAUUUAGUUUUGUCGUGCCU	GCAAGACAAAGCUAAAUGACG	CGAAGGCAAGACAAAGCUAAAUGACGGGAUUCGUUGCCUUGAGUGAUGCACUCAUGAUAAACGCAUGCCGUCAUUUAGUUUUGUCGUGCCUUGAGAGA	sctg_665-20503-20406	AS	sctg_665-20433-20413	sctg_665-20498-20478	not on map	n/a	41.5	0.5	1.0989	0.0132398	3p	no	Between Esi0665_0003 and Esi0665_0005		intergenic	n/a	no			98	-50.7	Yes	Yes	Yes	Yes, for miRNA
esi-MIR11384b	Esi0630_0008	UCAUUUAGUUUUGUCGUGCCU	GCAAGACAAAGCUAAAUGACG	CGAAGGCAAGACAAAGCUAAAUGACGGGAUUCGUUGCCUUGAGUGAUGCACUCAUGAUAAACGCAUGCCGUCAUUUAGUUUUGUCGUGCCUUGAGAGA	sctg_630-13034-12937	AS	sctg_630-12964-12944	sctg_630-13029-13009	not on map	n/a	41.5	0.5	1.0989	0.0132398	3p	yes	Esi0630_0006; expressed unknown protein	13151..13902;13903..14332,14649..14869,15054..15599,16137..16191,16821..17005,18027..18164,18718..18909;	3'UTR	Yes	no			98	-50.7	Yes	Yes	Yes	Yes, for miRNA
esi-MIR11385	Esi0006_0262	UUUUCGAACCAUUCCCCUCGC	GAGGGGAAUGGUUCGAAAAGG	GUGCGGCGAGGGGAAUGGUUCGAAAAGGGAAGCUUGCGCAAAUAUCGUGGCCUAUUAGCGCUAGCUGCUCUUUUCGAACCAUUCCCCUCGCCGCAUCUAUUU	sctg_6-256364-256263	AS	sctg_6-256294-256274	sctg_6-256357-256337	LG04_05	256364	3685	63	97.5772	1.66821	3p	yes	Esi0006_0046; Pleckstrin homology domain	;250081..250686,251035..251145,251784..251909,252274..252408,253342..253605,255729..255827,257951..258058,258623..258748,259094..259237,259550..259792,260683..260766,261073..261213,261433..261614,262403..263054,263984..264121;	Intron 9	Yes	no			102	-72.6	Yes	Yes	Yes	Yes
esi-MIR11386	Esi0076_0127	UCUCCGUGGAACUCGGCGAUG	UAGCGGAGUUCCAAGGAGAGG	UGGUGCCCUCUCCGUGGAACUCGGCGAUGACCUCUUGGGCCCCGAUGGCAGCCAUCGGGGCCCAGGAGGUGGUAGCGGAGUUCCAAGGAGAGGUCGUCG	sctg_76-485371-485469	S	sctg_76-485379-485399	sctg_76-485443-485463	LG10	1823223	536	67	14.1931	1.77413	5p	yes	Esi0076_0094; expressed unknown protein	;484254..484455,492896..492921;	Intron 1	Yes	no			99	-78.3	Yes	Yes	Yes	Yes
esi-MIR11387	Esi0082_0131	UCAGGUAGGAUGGACUCCGUCG	AAUGAGUCCGACCUACCUCACG	GCCGAAUGAGUCCGACCUACCUCACGCGGAUUGCAGCCAUUCGGAGACUCCCGAUUCUCCGCAAUCCUCGUCAGGUAGGAUGGACUCCGUCGGCUUGUCCUU	sctg_82-439762-439863	S	sctg_82-439832-439853	sctg_82-439766-439787	LG15_32	5435662	763	1	20.2039	0.0264796	3p	no	Between Esi0082_0085 and Esi0082_0087		intergenic	n/a	no			102	-53.5	Yes	Yes	Yes	Yes, for miRNA
esi-MIR11388	Esi0835_0004	UGAAGUUGAGGUUUUCGAGGU	CUCGAGAAUCUCAACCACAAC	CCCGUUGAAGUUGAGGUUUUCGAGGUUGUGUUGCUGUUCGAGGAGUUGCUGCUGGAACCGCAGCAAAACCUCGAGAAUCUCAACCACAACGGG	sctg_835-4054-4146	S	sctg_835-4059-4079	sctg_835-4123-4143	not on map	n/a	24163	18	639.826	0.476632	5p	no	No genes on scaffold		intergenic	n/a	no			93	-59.4	Yes	Yes	Yes	Yes
esi-MIR11389	Esi0084_0109	UCGAAUGGUACGUUGUGUAGCA	UGCACAACGUACCUUUCGAGA	UUGUCGUGCACAACGUACCUUUCGAGAUAGGUGGCGACGACAGGUGACUCACCUGUCGUCGCCACCCAUCUCGAAUGGUACGUUGUGUAGCACCACAAGCG	sctg_84-216086-216186	S	sctg_84-216156-216177	sctg_84-216092-216112	LG21	1989081	111	35	2.93923	0.926785	3p	no	Between Esi0084_0038 and Esi0084_0038		intergenic	n/a	esi-MIR11390	8020	33	101	-73.4	Yes	Yes	No but 2nd most abundant miRNA read does	Yes
esi-MIR11390	Esi0084_0110	UCAAGAGCUAACGACCUAUCC	AUAGGUCGUUAGUUCUUGAGA	GGAUAGGUCGUUAGUUCUUGAGACACGGCGUUUGAAGAACAUGAAUUUGUUCCUCCAGCAACUCCAUGUCUCAAGAGCUAACGACCUAUCCGUUC	sctg_84-224206-224300	S	sctg_84-224276-224296	sctg_84-224208-224228	LG21	1997201	256	3	6.77877	0.0794387	3p	yes	Esi0084_0039; rRNA intron-encoded homing endonuclease	;223692..223844,224045..224146,224353..224382,224646..224675,224878..225018;	Intron 3	No but whole gene is an inverted repeat	esi-MIR11389	8020	33	95	-55.4	Yes	Yes	Yes	Yes
esi-MIR11391	Esi0085_0134	UACGAUACACGGACGGAGAUC	UCUCGAGCGGUGUAUCGUGGG	UUUGCCUACGAUACACGGACGGAGAUCUUGAAACCAACGUUCCCGUCUGCCGGGGACAAUGAUUUACCAAGAUCUCGAGCGGUGUAUCGUGGGCACC	sctg_85-147082-147178	S	sctg_85-147088-147108	sctg_85-147154-147174	LG16	147082	71	38	1.88005	1.00622	5p	yes	Esi0085_0024; pentatricopeptide repeat-containing protein, putative	;137469..137539,140691..140833,141357..141604,142703..142831,143528..143623,144514..144660,145455..145610,146361..146519,148175..148384,148768..148857,150095..150232,150561..150818;150819..151858	Intron 8	Yes	no			97	-50.9	Yes	Yes	Yes	Yes
esi-MIR3469b	Esi0089_0125	UCUGGGGUGGACAUGUGAACA	UUCACAUAUCCACCCCAGAGG	CACUCUCCGCCUCUGGGGUGGACAUGUGAACACCGUCGCCAUCCAACAGUACGCAUGUCGAGGAUGACGACGGUGUUCACAUAUCCACCCCAGAGGCGGAGG	sctg_89-314019-313918	AS	sctg_89-314008-313988	sctg_89-313944-313924	LG17_18	2886996	308	242	8.15571	6.40806	5p	yes	Esi0089_0069; expressed unknown protein	312085..312119;312120..312269,315142..315297,315722..315928;315929..316217	Intron 1	No but large (about 1500 bp) inverted repeat in pre-miRNA region	no			102	-79.8	Yes	Yes	Yes	Yes
esi-MIR11392	Esi0094_0107	UCGCCCUGGAACUCGGUCAUU	CAGCGGAGCUCGAGGGCGAGG	GAGGUGGCAGCGGAGCUCGAGGGCGAGGCCAUCGAUUUUACUGUGCUGUGCCUCGGCAGAGUCGAUACCCUCGCCCUGGAACUCGGUCAUUACCUCCUGG	sctg_94-429611-429710	S	sctg_94-429681-429701	sctg_94-429618-429638	LG10	2433247	2040	4	54.0183	0.105918	3p	yes	Esi0094_0081; hypothetical protein	;427888..427915,429043..429111,432993..433087,433779..433844;	Intron 2 (few RNA-seq transcripts)	Yes	esi-MIR11393	2476	29	100	-51.7	Yes	Yes	Yes	Yes
esi-MIR11393	Esi0094_0108	CGCAGGCUGCUGACACUCGUU	CGAGUGUCAGCAGCCUGCGUG	CACAACGAGUGUCAGCAGCCUGCGUGCUGCUCUUCCCAUUUCAACUUGUCGGUCUUGGGAUGAGCAGCACGCAGGCUGCUGACACUCGUUGCACCA	sctg_94-432281-432186	AS	sctg_94-432212-432192	sctg_94-432194-432214	LG10	2435917	136	7	3.60122	0.185357	3p	yes	Esi0094_0081; hypothetical protein	;427888..427915,429043..429111,432993..433087,433779..433844;	Intron 2 (few RNA-seq transcripts)	No but large (about 600 bp) inverted repeat spans the pre-miRNA region	esi-MIR11392	2476	29	96	-75.2	Yes	Yes	Yes	Yes
esi-MIR11394	Esi0095_0108	UCCCGCUUGUGCUUUCGCUUG	UACGUUAGCACUAGCGGGACC	CCAUACGUUAGCACUAGCGGGACCUUGCAACUCUUCGCUGACCGUGUCCUUCGAGGGAAGAGUUGUAUGAUCCCGCUUGUGCUUUCGCUUGGCGACU	sctg_95-67891-67987	S	sctg_95-67961-67981	sctg_95-67894-67914	LG19	67891	259	80	6.85821	2.11837	3p	yes	Esi0095_0011; conserved unknown protein	;66158..66205,66758..66911,67314..67462,70279..70414,71677..71823,72687..72850,73164..73337,74752..75045,75345..75494,76130..76276,76907..77029,77623..77743,79203..79314,79848..79922,80599..80793,81113..81212,81838..81903,82351..82476,82709..82824,83081..83221,83691..83835;83836..84094	Intron 3	Yes	no			97	-48.6	Yes	Yes	Yes	Yes
esi-MIR11395	Esi0095_0109	UCAAACUUUUGCCGGGUCUACC	UAGACCCGGCAAAGUUCGAGG	AGGAAGGUAGACCCGGCAAAGUUCGAGGACGAUUGCUCGCCGCUUCUACCUCCGCGACGAGCAAUCGUCCUCAAACUUUUGCCGGGUCUACCUUCCUCCUCU	sctg_95-228816-228715	AS	sctg_95-228746-228725	sctg_95-228809-228789	LG19	228816	428	108	11.3333	2.85979	3p	yes	Esi0095_0043; conserved unknown protein	224088..224102,224250..225365;225366..225538,225878..225960,226602..226707,227175..227321,228269..228412,229975..230077,230418..230525,231121..231255,234422..234541;234542..234577	Intron 4	Yes	no			102	-75.9	Yes	Yes	Yes	Yes
esi-MIR11396a	Esi0009_0235	UUAGCUGGUUGCCGUAGAGCU	GUCCACGACGGCCAGCUCAAG	GAACGGUCCACGACGGCCAGCUCAAGGGAUGCUUUUGUUCAGCACAAUGUUCUGGACAAGAAGCAUCCCUUUAGCUGGUUGCCGUAGAGCUUUCCGAGAAA	sctg_9-1279096-1279196	S	sctg_9-1279166-1279186	sctg_9-1279101-1279121	LG07	2339219	316747	811	8387.33	21.4749	3p	yes	Esi0009_0212; conserved unknown protein	1272511..1272719;1272720..1272892,1275406..1275487,1276186..1276337,1277083..1277214,1277930..1278058,1279066..1279168,1280572..1280662,1281218..1281325,1282063..1282159,1282787..1282942,1283994..1284062,1285073..1285184,1285537..1285674,1286131..1286215,1287033..1287193;1287194..1288643	Intron 6 (exon6 is an annotation error that was introduced to correct a frameshift error. Noted but cannot correct the gene model.)	Yes	esi-MIR11396b	51	76	101	-51.3	Yes	Yes	Yes	Yes
esi-MIR11396b	Esi0009_0236	UCAGCUAGUUGUCGUUGAGUU	GUCAACGACAACAAGCUGAAG	GGAACGGUCAACGACAACAAGCUGAAGGGAUGCUUUUGUUCAGCACGAUGUUCUGAACGAAAGCAUCCCUUCAGCUAGUUGUCGUUGAGUUUUC	sctg_9-1279247-1279340	S	sctg_9-1279317-1279337	sctg_9-1279253-1279273	LG07	2339370	10098	128	267.391	3.38939	3p	yes	Esi0009_0212; conserved unknown protein	1272511..1272719;1272720..1272892,1275406..1275487,1276186..1276337,1277083..1277214,1277930..1278058,1279066..1279168,1280572..1280662,1281218..1281325,1282063..1282159,1282787..1282942,1283994..1284062,1285073..1285184,1285537..1285674,1286131..1286215,1287033..1287193;1287194..1288643	Intron 6	Yes	esi-MIR11396a	51	76	94	-63.5	Yes	Yes	Yes	Yes
esi-MIR11397	Esi0009_0237	UUGGAUCGACGCUGUUGAACU	UUUCUCUGCGUCGACCCUAACG	UGAGUUUCUCUGCGUCGACCCUAACGGGGCUAGUUGGUGGACAGGAAACGUCCUUACCAGCUAGGCCCCGUUGGAUCGACGCUGUUGAACUCGUACAG	sctg_9-864579-864482	AS	sctg_9-864509-864489	sctg_9-864575-864554	LG07	1924702	174	7	4.60745	0.185357	3p	yes	Esi0009_0139; myosin II heavy chain	861031..861043;861044..861246,861874..862096,862423..862687,863071..863240,863648..863818,864112..864195,865030..865140,865840..865999,866411..866570,867086..867206,867512..867709,867948..868083,868517..868807,869281..869414,869765..869862,870806..870908,871148..871367,872158..872264,873965..874287,876320..876482;	Intron 14	Yes	no			98	-55.4	Yes	Yes	Yes	Yes
esi-MIR11398	Esi0012_0205	GGGAGAUGGAUGAAUUCGAAG	UCGAAGUCGUCGAUCUCCCAA	CAAGGGGAAGUGGUCCCGUCGAAGUCGUCGAUCUCCCAAUGGAACUCCAUCUUGAAUGAUUUCAGACUAUGGACUUCUUUUGGGAGAUGGAUGAAUUCGAAGGGACAAUAUUUCUUUGGUAGAUUGGUUUCACGU	sctg_12-572881-572747	AS	sctg_12-572800-572780	sctg_12-572863-572843	LG10	3892208	23	13	0.60903	0.344234	3p	yes	Esi0012_0104; Glycolate Oxidase	564977..565653;565654..565794,568668..568808,569898..570032,570559..570648,571064..571270,571839..572005,573347..573465,574452..574569,579752..579818;579819..579888	Intron 3	Yes	no			135	-60.6	Yes	Yes	Yes	Yes

## Sheet: Table S3
Table S3. Putative mRNA targets of Ectocarpus miRNAs. Genes marked with one or two asterisks are predicted to be targets of either two identical or two different miRNAs, respectively.
miRNA	Predicted target gene	Predicted protein function	General cellular process
esi-MIR3453	Esi0052_0199	BRCT domain-containing protein	nd
esi-MIR3453	Esi0010_0186	WSC domain containing protein	Cell wall
esi-MIR3453	Esi0625_0005	Armadillo-like fold protein	Protein-binding
esi-MIR3453	Esi0048_0097	conserved unknown protein	nd
esi-MIR3453	Esi0007_0219	Ran-GTPase activating protein	Cellular regulation
esi-MIR3453	Esi0052_0148	conserved hypothetical protein	nd
esi-MIR3453	Esi0121_0043	conserved unknown protein	nd
esi-MIR3457	Esi0380_0021**	NB-ARC and TPR repeat-containing protein - likely pseudogene	Defence?
esi-MIR3457	Esi0008_0050	NB-ARC and TPR repeat-containing protein	Defence?
esi-MIR3457	Esi0274_0033	NB-ARC and TPR repeat-containing protein - likely pseudogene	Defence?
esi-MIR3457	Esi0291_0009	Acidic fibroblast growth factor binding (FIBP) domain protein	Protein-binding
esi-MIR3457	Esi0012_0076	WSC-domain containing protein	Cell wall
esi-MIR3457	Esi0220_0005	thioredoxin-like protein	Redox
esi-MIR3466	Esi0109_0024	ABC membrane transporter	Membrane function
esi-MIR3468	Esi0380_0014	cytochrome b-561 domain containing 2	Metabolism
esi-MIR11345	Esi0113_0066	hypothetical protein	nd
esi-MIR11345	Esi0014_0216	conserved unknown protein	nd
esi-MIR11346	Esi0011_0125**	Zn(2)-C6 fungal-type DNA-binding domain containing protein	Transcription
esi-MIR11346	Esi0332_0008	hypothetical protein	nd
esi-MIR11347	Esi0076_0048	hypothetical protein	nd
esi-MIR11347	Esi0392_0012	expressed unknown protein	nd
esi-MIR11347	Esi0532_0004	ABC membrane transporter	Membrane function
esi-MIR11347	Esi0015_0018	Peroxiredoxin family protein	Redox
esi-MIR11348	Esi0041_0154	COP9 signalosome, subunit CSN8	Proteolysis
esi-MIR11348	Esi0148_0039	hypothetical protein	nd
esi-MIR11349	Esi0164_0032	Fibronectin type III domain protein	nd
esi-MIR11349	Esi0212_0047	thaumatin-domain containing protein	Defence?
esi-MIR11349	Esi0216_0056	calcium-dependent protein kinase	Cellular regulation
esi-MIR11349	Esi0085_0049	Light harvesting complex protein	Photosynthesis
esi-MIR11349	Esi0015_0151	Pseudouridine synthase, RluD	RNA metabolism
esi-MIR11349	Esi0350_0011**	NBS type disease resistance protein	Defence?
esi-MIR11349	Esi0024_0152	glyoxalase family protein	Metabolism
esi-MIR11349	Esi0098_0023	DEAD box helicase	DNA or chromatin modification
esi-MIR11349	Esi0003_0144	similar to xylulokinase homolog	Metabolism
esi-MIR11349	Esi0229_0004	expressed unknown protein	nd
esi-MIR11350	Esi0009_0102	basal body protein	Proteolysis
esi-MIR11350	Esi0092_0076	mitochondrial carrier protein-like	Membrane function
esi-MIR11350	Esi0321_0031	Ubiquitin carboxyl-terminal hydrolase	Proteolysis
esi-MIR11351	Esi0234_0027	Villin villin	Cytoskeleton
esi-MIR11351	Esi0279_0032	ENTH domain protein	Membrane function
esi-MIR11352	Esi0251_0008	hypothetical protein	nd
esi-MIR11353	Esi0013_0087	Mannosyl-oligosaccharide glucosidase, family GH63	Metabolism
esi-MIR11353	Esi0089_0097	exocyst complex component 6	Membrane trafficking
esi-MIR11355	Esi0088_0059	Hypothetical leucine rich repeat protein	Protein-binding
esi-MIR11355	Esi0217_0043	PCI domain protein	nd
esi-MIR11356	Esi0350_0011**	NBS type disease resistance protein	Defence?
esi-MIR11357	Esi0018_0095	hypothetical protein	nd
esi-MIR11357	Esi0074_0065	hypothetical protein	nd
esi-MIR11357	Esi0051_0057	Acetyl-CoA acetyltransferase subunit, putative mitochondrial presursor Acetyl-CoA acetyltransferase,	Metabolism
esi-MIR11357	Esi0064_0015	Tetratricopeptide repeat-containing domain protein	Protein-binding
esi-MIR11357	Esi0076_0057	Actin-related protein	nd
esi-MIR11358	Esi0110_0003	Pumilio RNA-binding repeat protein	RNA modification
esi-MIR11359	Esi0315_0036		nd
esi-MIR11359	Esi0066_0139		nd
esi-MIR11361	Esi0198_0044	conserved unknown protein	nd
esi-MIR11361	Esi0038_0156	Dolichol phosphate-mannose biosynthesis regulatory protein	Metabolism
esi-MIR11361	Esi0041_0160	ABC membrane transporter	Membrane function
esi-MIR11361	Esi0141_0055	conserved unknown protein	nd
esi-MIR11361	Esi0071_0036	conserved unknown protein	nd
esi-MIR11361	Esi0067_0031	hypothetical protein	nd
esi-MIR11362	Esi0320_0023	expressed unknown protein	nd
esi-MIR11362	Esi0117_0017	Early transcription elongation factor of RNA pol II, NGN section	Transcription
esi-MIR3455b	Esi0106_0098	FNIP Repeat protein	nd
esi-MIR11364	Esi0147_0051**	Ras-induced vulval development antagonist domain protein	Cellular regulation
esi-MIR11364	Esi0145_0056	hypothetical protein	nd
esi-MIR11364	Esi0046_0084	Hypothetical inner membrane leucine rich repeat protein	Protein-binding
esi-MIR11364	Esi0148_0072	FKBP-type peptidyl-prolyl cis-trans isomerase 11	Protein synthesis
esi-MIR11365	Esi0195_0040	kinesin K39	Cytoskeleton
esi-MIR11365	Esi0096_0068	expressed unknown protein	nd
esi-MIR11365	Esi0030_0191	expressed unknown protein	nd
esi-MIR11365	Esi0045_0059	RNA helicase family protein	RNA modification
esi-MIR11366	Esi0150_0066	conserved unknown protein	nd
esi-MIR11366	Esi0006_0194	DUF1253 domain protein	nd
esi-MIR11369	Esi0104_0004	G-protein coupled receptor	Cellular regulation
esi-MIR11369	Esi0099_0009	expressed unknown protein	nd
esi-MIR11369	Esi0037_0093	histone H2A (ISS)	DNA or chromatin modification
esi-MIR11369	Esi0059_0080	histone H2A isoform 2	DNA or chromatin modification
esi-MIR11369	Esi0059_0002	histone H2A isoform 2	DNA or chromatin modification
esi-MIR11369	Esi0057_0052	histone H2A (ISS)	DNA or chromatin modification
esi-MIR11370	Esi0008_0080	DUF1279 domain protein	nd
esi-MIR11370	Esi0479_0011	expressed unknown protein	nd
esi-MIR11370	Esi0029_0040	expressed unknown protein	nd
esi-MIR11372	Esi0008_0050	NB-ARC and TPR repeat-containing protein	Defence?
esi-MIR11372	Esi0156_0010	Tetratricopeptide repeat containing protein	Protein-binding
esi-MIR11372	Esi0380_0021**	NB-ARC and TPR repeat-containing protein - likely pseudogene	Defence?
esi-MIR11372	Esi0441_0007	TPR repeat-containing protein	Protein-binding
esi-MIR11372	Esi0061_0083	Tetratricopeptide TPR_2 repeat protein	Protein-binding
esi-MIR11372	Esi0328_0006	Tetratricopeptide repeat containing protein	Protein-binding
esi-MIR11372	Esi0101_0072	TPR repeat-containing protein	Protein-binding
esi-MIR11372	Esi0056_0007	TPR repeat-containing protein	Protein-binding
esi-MIR11372	Esi0380_0017	NB-ARC and TPR repeat-containing protein - likely pseudogene	Defence?
esi-MIR11372	Esi0023_0062	Mitotic checkpoint protein	Mitosis
esi-MIR11372	Esi0125_0069	Copper-translocating P-type ATPase	Membrane function
esi-MIR11372	Esi0175_0014	atp-citrate synthase	Metabolism
esi-MIR11372	Esi0083_0018	conserved unknown protein	nd
esi-MIR11373	Esi0071_0090	Rab-GTPase-TBC domain protein	Cellular regulation
esi-MIR11373	Esi0254_0013	C2 domain protein	Membrane function
esi-MIR11373	Esi0105_0039	expressed unknown protein	nd
esi-MIR11373	Esi0293_0038	conserved unknown protein	nd
esi-MIR11374	Esi0241_0032	ubiquitin carboxyl-terminal hydrolase 64E	Proteolysis
esi-MIR11374	Esi0309_0011	C2H2 zinc finger protein	Transcription
esi-MIR11374	Esi0174_0080		nd
esi-MIR11374	Esi0035_0030	40S ribosomal protein S14	Protein synthesis
esi-MIR11374	Esi0056_0099	hypothetical protein	nd
esi-MIR11374	Esi0080_0041	hemolysin-type calcium-binding region	nd
esi-MIR11374	Esi0348_0030	AN1 and C2H2 zinc finger protein	Transcription
esi-MIR11374	Esi0272_0048		nd
esi-MIR11374	Esi0052_0073	EsV-1-210/211 paralog	Inserted viral gene
esi-MIR11375	Esi0038_0042	putative ribulose-1,5 bisphosphate carboxylase/oxygenase large subunit N-methyltransferase, chloropl	Photosynthesis
esi-MIR11376	Esi0018_0114	Folylpolyglutamate synthase, mitochondrial	nd
esi-MIR11378	Esi0503_0002	Calmodulin	Cellular regulation
esi-MIR11378	Esi0059_0132	hypothetical protein	nd
esi-MIR11378	Esi0106_0026	expressed unknown protein	nd
esi-MIR11381	Esi0341_0001	Ubiquitin carboxyl-terminal hydrolase	Proteolysis
esi-MIR11381	Esi0239_0001	similar to deubiquitinating enzyme 3	Proteolysis
esi-MIR11381	Esi0266_0031	Putative kinesin	Cytoskeleton
esi-MIR11381	Esi0137_0013	WD-repeat protein, putative	Protein-binding
esi-MIR11381	Esi0002_0025	hypothetical protein	nd
esi-MIR11381	Esi0410_0003	expressed unknown protein	nd
esi-MIR11381	Esi0246_0005	Ubiquitin fusion degradation protein UFD1	Proteolysis
esi-MIR11381	Esi0211_0004	RING finger domain protein	Proteolysis?
esi-MIR11381	Esi0171_0041	ankyrin repeat protein	Protein-binding
esi-MIR11382	Esi0123_0003	Hypothetical leucine rich repeat protein	Protein-binding
esi-MIR11382	Esi0155_0043	CRAL-TRIO domain protein	Membrane function
esi-MIR11382	Esi0161_0059	EsV-1-7 domain protein	nd
esi-MIR11382	Esi0018_0028	5-oxoprolinase (ATP-hydrolysing)	Metabolism
esi-MIR11382	Esi0011_0125**	Zn(2)-C6 fungal-type DNA-binding domain containing protein	Transcription
esi-MIR11382	Esi0000_0608	hypothetical protein	nd
esi-MIR11382	Esi0057_0068	Putative RING zinc finger of C3HC4-type	Proteolysis?
esi-MIR11383	Esi0038_0043	Putative ubiquitin-protein ligase	Proteolysis?
esi-MIR11383	Esi0309_0025	hypothetical protein	nd
esi-MIR11383	Esi0349_0015	pseudouridine synthase	RNA modification
esi-MIR11383	Esi0142_0039	SANT domain protein	Transcription?
esi-MIR11383	Esi0399_0016	Vps54-like protein	Membrane trafficking?
esi-MIR11384a/b	Esi0665_0005*	expressed unknown protein	nd
esi-MIR11384a/b	Esi0630_0006*	expressed unknown protein	nd
esi-MIR11384a/b	Esi0553_0001*	expressed unknown protein	nd
esi-MIR11386	Esi0124_0056	NHL repeat-containing protein	nd
esi-MIR11386	Esi0152_0014	zinc induced facilitator-like	Membrane function
esi-MIR11386	Esi0075_0011	DENN (AEX-3) domain protein	Cellular regulation
esi-MIR11386	Esi0091_0042	conserved unknown protein	nd
esi-MIR11386	Esi0366_0020	ABC membrane transporter	Membrane function
esi-MIR11388	Esi0093_0012	expressed unknown protein	nd
esi-MIR11388	Esi0189_0035	conserved unknown protein	nd
esi-MIR11388	Esi0016_0003	conserved unknown protein	nd
esi-MIR11388	Esi0017_0042	Endonuclease/exonuclease/phosphatase domain protein	Cellular regulation?
esi-MIR11391	Esi0038_0101	M16 family peptidase	Proteolysis
esi-MIR11393	Esi0000_0197	Heat shock protein 40 like protein/ DnaJ domain containing protein	Stress response
esi-MIR11393	Esi0347_0031	Thioredoxin-like protein	Redox
esi-MIR11393	Esi0347_0025	DEAD box helicase	DNA or chromatin modification
esi-MIR11393	Esi0209_0038	Protein kinase	Cellular regulation
esi-MIR11394	Esi0078_0086	expressed unknown protein	nd
esi-MIR11394	Esi0053_0070	alpha tubulin	Cytoskeleton
esi-MIR11394	Esi0192_0045	G-protein coupled receptor	Cellular regulation
esi-MIR11396a	Esi0164_0034	LRR-GTPase of the ROCO family	Defence?
esi-MIR11396a	Esi0010_0060	Hypothetical leucine rich repeat protein	Protein-binding
esi-MIR11396a	Esi0032_0115	LRR-GTPase of the ROCO family	Defence?
esi-MIR11396a	Esi0264_0036	Hypothetical leucine rich repeat protein	Protein-binding
esi-MIR11396a	Esi0011_0207	LRR-GTPase of the ROCO family	Defence?
esi-MIR11396a	Esi0046_0125	putative aspartate carbamoyltransferase	Metabolism
esi-MIR11396a	Esi0128_0059	Hypothetical leucine rich repeat calcium binding protein	Protein-binding
esi-MIR11396a	Esi0264_0010	Mitochondrial ribosomal protein S23/S29	Protein synthesis
esi-MIR11396b	Esi0106_0088	Hypothetical leucine rich repeat protein	Protein-binding
esi-MIR11398	Esi0147_0051**	Ras-induced vulval development antagonist domain protein	Cellular regulation?
